# Supplementary material for: N-Acetyltyrosine as a Biomarker of Parenteral Nutrition Administration in First-Tier Newborn Screening Assays
Source: Int J Neonatal Screen. 2024 Dec 10;10(4):81. doi: 10.3390/ijns10040081 (PMC11678415; doi:10.3390/ijns10040081)
Supplement: Supplementary file 1 [file IJNS-10-00081-s001.zip]

Archive with 1 entries (1 files):
- IJNS-3306819-supplementary.pdf
